# Supplementary material for: Discovery of a lectin domain that regulates enzyme activity in mouse N-acetylglucosaminyltransferase-IVa (MGAT4A)
Source: Commun Biol. 2022 Jul 19;5:695. doi: 10.1038/s42003-022-03661-w (PMC9296478; doi:10.1038/s42003-022-03661-w)
Supplement: Supplementary file 4 — Supplementary Data 1 [file 42003_2022_3661_MOESM4_ESM.xlsx]

## Sheet: Fig.1f
	Fig. 1f
	#1	#2	#3	#4
	1.00074	0.840593	0.0789295	0
	1.01096	0.889186	0.0567514	0
	0.988295	0.887134	0.0524274	0

## Sheet: Fig.2d
Fig.2d
GlcNAc			GlcNAcb1-2Man
L0 / P0 GlcNAc	ν(1H) [ppm] corrected		L0 / P0 GlcNAc-Man	ν(1H) [ppm] corrected
0	9.84459		0	9.84414
0.5	9.85989		0.5	9.96624
1	9.88279		1	10.0501
1.5	9.89799		1.5	10.0958
2	9.91329		2	10.1416
2.5	9.92849		2.5	10.1721
3	9.94379		3	10.1874
5	9.98189		4	10.2179
7	10.0124		5	10.2331
10	10.0429		6	10.2484
15	10.0734		8	10.2636
20	10.104		10	10.2789
30	10.1268		15	10.2941
40	10.1497		20	10.3018
50	10.1573
60	10.165

## Sheet: Fig.2e
	Fig. 2e
	Glycans	GnT-IVa
	001	-
	002	-
	003	-
	004	0
	005	0
	006	0
	007	0
	008	0
	009	0
	010	0
	011	0
	012	0
	013	0
	014	0
	015	0
	016	0
	017	0
	018	-
	019	-
	051	-
	052	-
	053	0
	055	-
	056	0
	057	0
	058	0
	101	0
	102	0
	103	0
	104	0
	105	1251.16
	106	0
	107	1882.1
	108	2654.58
	201	0
	202	0
	203	0
	204	-
	205	-
	301	0
	302	0
	303	-
	304	0
	305	-
	306	0
	307	0
	308	0
	309	-
	310	-
	311	-
	312	-
	313	0
	314	0
	315	-
	316	-
	317	-
	318	-
	319	-
	320	-
	322	-
	323	0
	401	0
	402	0
	403	0
	404	0
	405	0
	406	0
	407	-
	408	-
	409	-
	410	0
	411	-
	412	-
	413	-
	414	-
	415	-
	416	-
	417	-
	418	0
	419	0
	420	0
	501	0
	502	0
	503	0
	504	0
	505	0
	506	0
	507	0
	508	0
	509	0
	510	0
	601	-
	602	-
	603	-
	604	-
	605	-
	606	-
	607	-
	608	-
	701	0
	702	0
	703	0
	704	0
	705	0
	706	0
	707	0
	708	0
	709	0
	710	0
	711	0
	712	0
	713	0
	715	0
	716	0
	717	0
	718	0
	719	0
	720	0
	721	0
	722	0
	723	0
	724	0
	725	0
	726	0
	727	0
	728	0
	729	0
	730	0
	731	0
	732	0
	733	0
	734	0
	735	0
	736	0
	737	0
	738	0
	739	-
	740	-
	741	-
	742	-
	743	0
	901	0
	902	0
	903	0
	905	0
	906	0
	907	0
	908	0
	909	0
	910	0
	911	0
	912	-
	913	-
	914	0
	915	0
	916	-
	917	-
	918	0
	919	0
	920	0
	921	0
	922	-
	923	-
	924	-
	925	-
	926	-
	927	0
	928	0
	929	0
	930	0
	931	0
	932	0
	933	0
	936	-
	937	-
	938	-
	939	-
	940	-
	941	-
	942	0
	943	0
	944	0
	945	0
	946	0
	947	0
	948	-
	949	-
	950	-
	951	-
	952	-
	953	-
	954	-
	955	-

## Sheet: Fig. 5c
	Fig. 5c
	WT	D445A
	0.675901	0.44398
	0.784602	0.46798
	0.966024	0.611007

## Sheet: Fig.5d
	Fig. 5d
	Donor				Acceptor
	UDP-GlcNac	GnT-Ⅳa	445a		GnGnbiPA	GnT-Ⅳa	445a
	20	10.3386	6.18332		640	265.651	160.614
	10	9.08934	4.80611		320	148.155	100.806
	5	6.65385	3.64958		160	80.1657	53.2492
	2.5	5.14243	2.71317		128	62.2174	42.5114
	1.25	3.25614	1.9168		64	32.577	21.4223
	0.625	0.0650909	0		32	16.2961	10.9939

## Sheet: Fig. S8b
	Fig. S8b
	WT	DKO
	mock	mock	WT IVa	T227A
	0	0	2.45	1.412
	0	0	2.12026	1.11945
	0	0	2.0903	1.00343
